# Supplementary material for: Characterizing the Dynamic Protein and Amino Acid Deposition in Tissues of Pregnant Gilts: Implications for Stage-Specific Nutritional Strategies
Source: Animals (Basel). 2025 Jul 18;15(14):2126. doi: 10.3390/ani15142126 (PMC12291760; doi:10.3390/ani15142126)
Supplement: Supplementary file 1 [file animals-15-02126-s001.zip]

Archive with 1 entries (1 files):
- animals-3624466-supplementary.pdf
